# Supplementary material for: Temporal expression profiles of lncRNA and mRNA in human embryonic stem cell-derived motor neurons during differentiation
Source: PeerJ. 2020 Nov 13;8:e10075. doi: 10.7717/peerj.10075 (PMC7668206; doi:10.7717/peerj.10075)
Supplement: File S1 [file peerj-08-10075-s001.xlsx]

## Sheet: D6 vs D0 up
id	foldChange	log2FoldChange	pval
ENST00000602755	Inf	Inf	6.03137e-07
ENST00000574616	Inf	Inf	9.10606e-05
ENST00000577781	Inf	Inf	0.000294152
ENST00000612792	Inf	Inf	0.000557274
MSTRG.44340.1	Inf	Inf	0.000746057
ENST00000561847	Inf	Inf	0.000785428
ENST00000623054	Inf	Inf	0.000812502
ENST00000501075	Inf	Inf	0.000920235
ENST00000505807	Inf	Inf	0.000971201
ENST00000555379	Inf	Inf	0.00106445
ENST00000605896	Inf	Inf	0.00124889
ENST00000580420	Inf	Inf	0.00146186
ENST00000583547	Inf	Inf	0.00160229
MSTRG.16746.1	975.925	9.93063	0.00165974
ENST00000623283	Inf	Inf	0.00171343
ENST00000623742	Inf	Inf	0.00176572
MSTRG.10234.1	Inf	Inf	0.00189036
MSTRG.64544.8	Inf	Inf	0.00198519
ENST00000498731	Inf	Inf	0.00251799
ENST00000447070	Inf	Inf	0.00261404
ENST00000580278	Inf	Inf	0.00292952
ENST00000623156	Inf	Inf	0.00299152
ENST00000584391	Inf	Inf	0.00307494
ENST00000602516	Inf	Inf	0.00328058
ENST00000629651	Inf	Inf	0.00352234
ENST00000610036	Inf	Inf	0.00368658
ENST00000452042	Inf	Inf	0.00381701
ENST00000610778	Inf	Inf	0.00384388
ENST00000623619	Inf	Inf	0.00396348
ENST00000619449	Inf	Inf	0.0039729
ENST00000466942	Inf	Inf	0.00440967
ENST00000448494	257.799	8.0101	0.00454593
ENST00000605506	Inf	Inf	0.00463604
ENST00000619092	Inf	Inf	0.00464778
ENST00000610032	Inf	Inf	0.00467139
ENST00000481893	Inf	Inf	0.00522216
ENST00000447643	Inf	Inf	0.00553924
ENST00000622438	Inf	Inf	0.00559973
ENST00000562782	Inf	Inf	0.00575501
ENST00000428029	Inf	Inf	0.00622258
MSTRG.10237.1	Inf	Inf	0.00636571
ENST00000607968	Inf	Inf	0.00642055
ENST00000570869	Inf	Inf	0.00658899
MSTRG.37898.9	Inf	Inf	0.00692399
ENST00000589868	Inf	Inf	0.00790589
ENST00000629393	Inf	Inf	0.00852197
ENST00000532874	Inf	Inf	0.00860347
ENST00000557373	Inf	Inf	0.00899806
ENST00000433433	Inf	Inf	0.00917503
ENST00000415992	Inf	Inf	0.00941906
ENST00000592187	Inf	Inf	0.00948156
ENST00000422679	300.351	8.23051	0.0100664
ENST00000435356	Inf	Inf	0.0108301
ENST00000564352	Inf	Inf	0.0109449
ENST00000588925	Inf	Inf	0.0109449
ENST00000623274	Inf	Inf	0.0111797
ENST00000624558	Inf	Inf	0.0114216
ENST00000602838	Inf	Inf	0.0114627
ENST00000526704	Inf	Inf	0.0114627
ENST00000605970	Inf	Inf	0.0124652
ENST00000623731	Inf	Inf	0.0126989
ENST00000609682	Inf	Inf	0.0130854
ENST00000542000	Inf	Inf	0.0135393
ENST00000510165	Inf	Inf	0.0138537
ENST00000563394	Inf	Inf	0.0146832
ENST00000632484	Inf	Inf	0.0146832
ENST00000455567	Inf	Inf	0.0147408
ENST00000598322	Inf	Inf	0.0151525
MSTRG.70579.2	Inf	Inf	0.0153335
ENST00000581712	Inf	Inf	0.0158301
ENST00000437681	157.491	7.29912	0.0158842
ENST00000566551	Inf	Inf	0.0162818
ENST00000623071	Inf	Inf	0.0163477
MSTRG.58395.1	38.4619	5.26536	0.0170483
MSTRG.44334.1	133.763	7.06353	0.0183667
ENST00000456953	Inf	Inf	0.0185699
ENST00000432211	Inf	Inf	0.0188046
ENST00000409610	59.8299	5.9028	0.0191212
ENST00000443596	Inf	Inf	0.0191235
ENST00000577853	Inf	Inf	0.0198658
ENST00000615184	205.111	7.68026	0.0199115
ENST00000605595	Inf	Inf	0.0199505
ENST00000570269	Inf	Inf	0.0202072
ENST00000602192	Inf	Inf	0.0202936
ENST00000623118	Inf	Inf	0.0205558
MSTRG.64268.6	Inf	Inf	0.0208221
MSTRG.56956.1	84.2317	6.39629	0.0209716
ENST00000430259	Inf	Inf	0.021002
ENST00000619652	Inf	Inf	0.0210927
ENST00000623398	Inf	Inf	0.0212755
ENST00000566986	Inf	Inf	0.0212755
ENST00000606533	Inf	Inf	0.0218356
ENST00000624338	Inf	Inf	0.0219307
ENST00000579168	Inf	Inf	0.0222191
ENST00000608517	Inf	Inf	0.0222191
ENST00000511954	Inf	Inf	0.0223163
ENST00000584675	Inf	Inf	0.0229109
ENST00000607783	Inf	Inf	0.0232157
ENST00000444232	Inf	Inf	0.0232157
ENST00000611079	Inf	Inf	0.0235257
ENST00000517408	Inf	Inf	0.0237353
ENST00000625130	Inf	Inf	0.023841
ENST00000623796	Inf	Inf	0.0239473
ENST00000609879	Inf	Inf	0.0239473
ENST00000607957	Inf	Inf	0.0243788
ENST00000500823	Inf	Inf	0.0244883
ENST00000536648	Inf	Inf	0.0245984
ENST00000518105	230.212	7.84682	0.0251029
ENST00000382528	Inf	Inf	0.0252729
ENST00000414790	42.411	5.40637	0.0255044
ENST00000554105	Inf	Inf	0.0257362
ENST00000608016	Inf	Inf	0.0266976
ENST00000613453	Inf	Inf	0.0266976
ENST00000624645	Inf	Inf	0.0273226
ENST00000377518	Inf	Inf	0.0283604
ENST00000587894	Inf	Inf	0.0284935
ENST00000624365	Inf	Inf	0.0284935
ENST00000619017	Inf	Inf	0.0284935
ENST00000627421	Inf	Inf	0.0291714
ENST00000624423	Inf	Inf	0.0294483
ENST00000557863	Inf	Inf	0.0304448
MSTRG.62870.1	Inf	Inf	0.0305908
ENST00000502764	58.482	5.86992	0.0308298
ENST00000620490	Inf	Inf	0.0308855
ENST00000613210	Inf	Inf	0.0314865
ENST00000588701	Inf	Inf	0.0316392
ENST00000567820	Inf	Inf	0.0316392
ENST00000383808	Inf	Inf	0.0317929
ENST00000624060	Inf	Inf	0.032418
ENST00000606809	Inf	Inf	0.032577
ENST00000514568	Inf	Inf	0.0328981
ENST00000588041	Inf	Inf	0.0330603
ENST00000570167	126.079	6.97818	0.0334946
ENST00000629517	Inf	Inf	0.0338883
ENST00000563701	Inf	Inf	0.034572
ENST00000529089	Inf	Inf	0.0347461
ENST00000442133	Inf	Inf	0.0350979
ENST00000608405	Inf	Inf	0.0352757
ENST00000595059	Inf	Inf	0.0356353
ENST00000624299	Inf	Inf	0.0358172
ENST00000575034	Inf	Inf	0.0363708
ENST00000517706	Inf	Inf	0.0365582
ENST00000568384	Inf	Inf	0.0371289
ENST00000370438	Inf	Inf	0.0379108
ENST00000585003	Inf	Inf	0.038311
ENST00000623773	Inf	Inf	0.038311
ENST00000624794	Inf	Inf	0.0385136
ENST00000447982	Inf	Inf	0.0393402
ENST00000542933	Inf	Inf	0.0395512
ENST00000614815	Inf	Inf	0.0395512
ENST00000590504	Inf	Inf	0.0395512
ENST00000617465	Inf	Inf	0.0397638
ENST00000492337	Inf	Inf	0.0397638
ENST00000418660	Inf	Inf	0.0399782
ENST00000572856	Inf	Inf	0.0399782
ENST00000499988	Inf	Inf	0.0399782
ENST00000602760	Inf	Inf	0.0404125
ENST00000565095	Inf	Inf	0.0404125
ENST00000608063	Inf	Inf	0.0406324
ENST00000427348	Inf	Inf	0.0408542
ENST00000593078	Inf	Inf	0.0408542
ENST00000443508	Inf	Inf	0.041531
ENST00000575137	Inf	Inf	0.041531
ENST00000413628	Inf	Inf	0.0422256
ENST00000501888	Inf	Inf	0.0422256
ENST00000624622	Inf	Inf	0.0429389
ENST00000585917	Inf	Inf	0.0431809
ENST00000627700	Inf	Inf	0.0434251
ENST00000609399	Inf	Inf	0.0434251
ENST00000623263	Inf	Inf	0.0434251
ENST00000518822	247.854	7.95335	0.0444097
ENST00000600529	Inf	Inf	0.0444247
ENST00000557481	Inf	Inf	0.0446803
ENST00000623116	Inf	Inf	0.0446803
ENST00000514988	Inf	Inf	0.0446803
ENST00000434063	83.7655	6.38828	0.0447423
ENST00000567141	Inf	Inf	0.0454618
ENST00000623851	Inf	Inf	0.0454618
ENST00000593438	Inf	Inf	0.0454618
ENST00000526229	120.771	6.91614	0.0457854
ENST00000636224	Inf	Inf	0.0459951
ENST00000504206	Inf	Inf	0.0468142
ENST00000607258	Inf	Inf	0.0470926
ENST00000379963	24.4495	4.61174	0.0479666
ENST00000590523	Inf	Inf	0.0482335
ENST00000433876	Inf	Inf	0.0488211
ENST00000449805	115.034	6.84592	0.0490362
ENST00000592750	Inf	Inf	0.0491194
ENST00000596203	Inf	Inf	0.0491194
ENST00000451368	Inf	Inf	0.049725
ENST00000561624	Inf	Inf	0.049725
ENST00000573939	Inf	Inf	0.049725

## Sheet: D6 vs D0 down
id	foldChange	log2FoldChange	pval
ENST00000617058	0	-Inf	3.79097e-05
ENST00000611189	0	-Inf	5.79113e-05
ENST00000521025	0	-Inf	7.30672e-05
ENST00000629058	0	-Inf	7.66527e-05
ENST00000419695	0.000258712	-11.9164	8.06838e-05
ENST00000623557	0	-Inf	8.96773e-05
ENST00000554988	0.0026194	-8.57655	0.000102694
ENST00000512128	0	-Inf	0.000113072
ENST00000620145	0	-Inf	0.000178087
ENST00000606771	0	-Inf	0.000229573
ENST00000610245	0	-Inf	0.000284375
ENST00000624563	0	-Inf	0.000346094
ENST00000624205	0	-Inf	0.000373078
ENST00000627981	0.00314475	-8.31284	0.000376235
ENST00000625598	0	-Inf	0.000424731
ENST00000583521	0.000326234	-11.5818	0.000474869
ENST00000527083	0	-Inf	0.0004953
MSTRG.44340.2	0	-Inf	0.000560525
ENST00000435789	0	-Inf	0.000672984
ENST00000608319	0	-Inf	0.0007404
ENST00000593427	0	-Inf	0.000785085
ENST00000373137	0	-Inf	0.000829002
MSTRG.48333.3	0	-Inf	0.000917963
ENST00000568106	0	-Inf	0.000946529
ENST00000624252	0	-Inf	0.000963648
MSTRG.4362.3	0	-Inf	0.00104906
ENST00000623228	0	-Inf	0.0011044
ENST00000587960	0	-Inf	0.00128335
ENST00000607332	0	-Inf	0.00133199
ENST00000606596	0	-Inf	0.00136502
MSTRG.40103.1	0	-Inf	0.00149172
ENST00000624417	0	-Inf	0.00161592
ENST00000635373	0	-Inf	0.00187953
ENST00000454596	0.00453546	-7.78453	0.00189975
MSTRG.43549.2	0	-Inf	0.00200313
ENST00000507929	0.00293904	-8.41044	0.00247379
ENST00000602319	0	-Inf	0.00258738
ENST00000622750	0	-Inf	0.00272035
ENST00000423442	0	-Inf	0.00276213
ENST00000429829	0.00908979	-6.78154	0.00287448
ENST00000624986	0	-Inf	0.00296193
ENST00000609755	0	-Inf	0.00307374
ENST00000624065	0	-Inf	0.00325304
ENST00000608741	0	-Inf	0.00342832
MSTRG.34558.2	0	-Inf	0.00351602
ENST00000625118	0	-Inf	0.00370116
ENST00000624920	0	-Inf	0.00373335
MSTRG.68405.1	0.00569183	-7.45689	0.00388575
ENST00000608482	0	-Inf	0.00395825
ENST00000507887	0	-Inf	0.00396998
ENST00000624282	0	-Inf	0.00418981
MSTRG.17605.1	0	-Inf	0.00425388
ENST00000521523	0.00235944	-8.72734	0.00432138
ENST00000565162	0	-Inf	0.00452418
ENST00000567540	0	-Inf	0.00489659
ENST00000449307	0	-Inf	0.00512376
MSTRG.58317.1	0	-Inf	0.00522554
ENST00000461832	0	-Inf	0.00534783
MSTRG.65451.1	0	-Inf	0.00554803
ENST00000617439	0	-Inf	0.00562336
ENST00000607459	0	-Inf	0.00579803
ENST00000415386	0	-Inf	0.00581789
ENST00000583516	0.0169173	-5.88536	0.00583182
ENST00000503529	0	-Inf	0.00587804
ENST00000623172	0	-Inf	0.00589827
ENST00000623119	0	-Inf	0.0059186
ENST00000569087	0	-Inf	0.00639098
ENST00000622916	0	-Inf	0.00684091
ENST00000609770	0	-Inf	0.00704316
ENST00000521680	0	-Inf	0.007069
ENST00000602478	0	-Inf	0.00709497
ENST00000563775	0	-Inf	0.00728041
MSTRG.8665.1	0	-Inf	0.00736188
ENST00000625186	0	-Inf	0.0075004
ENST00000428673	0	-Inf	0.00761375
ENST00000449177	0	-Inf	0.00770027
ENST00000624002	0	-Inf	0.00806011
MSTRG.56388.1	0	-Inf	0.00834623
ENST00000473798	0	-Inf	0.00885689
MSTRG.56388.6	0	-Inf	0.00929828
MSTRG.12345.1	0	-Inf	0.00933646
ENST00000624451	0	-Inf	0.00937487
ENST00000420224	0.00769084	-7.02264	0.00944999
ENST00000609974	0	-Inf	0.00993663
ENST00000501194	0	-Inf	0.0102352
ENST00000567942	0.00147617	-9.40393	0.0103329
MSTRG.17601.1	0	-Inf	0.0104114
ENST00000576234	0	-Inf	0.0107765
ENST00000426393	0.00590804	-7.4031	0.0109004
ENST00000564492	0.00940947	-6.73167	0.0112822
ENST00000604157	0	-Inf	0.0115095
ENST00000441459	0.00701103	-7.15616	0.011627
ENST00000535643	0	-Inf	0.0116642
ENST00000541293	0	-Inf	0.0117163
MSTRG.56390.1	0	-Inf	0.0125948
ENST00000423194	0	-Inf	0.0127691
ENST00000610769	0	-Inf	0.0128871
ENST00000454185	0	-Inf	0.0131274
ENST00000609958	0	-Inf	0.0132498
ENST00000438368	0	-Inf	0.0134361
ENST00000624339	0	-Inf	0.0136899
ENST00000604070	0	-Inf	0.0140822
ENST00000625180	0	-Inf	0.0144204
ENST00000382215	0	-Inf	0.0144892
ENST00000624925	0	-Inf	0.0146282
ENST00000610908	0.00524759	-7.57413	0.0152528
ENST00000534757	0	-Inf	0.0153494
ENST00000522057	0	-Inf	0.0158037
ENST00000505632	0	-Inf	0.0158811
ENST00000624409	0	-Inf	0.0158811
ENST00000624807	0	-Inf	0.0161161
ENST00000556430	0	-Inf	0.0163554
ENST00000583442	0.00818914	-6.93207	0.016406
ENST00000606662	0	-Inf	0.0167643
MSTRG.2627.1	0	-Inf	0.0169314
ENST00000428449	0.0103757	-6.59065	0.0169337
ENST00000430356	0	-Inf	0.0171859
ENST00000587088	0.0019784	-8.98145	0.017303
ENST00000623017	0	-Inf	0.0174452
MSTRG.66544.1	0	-Inf	0.0176208
ENST00000568093	0	-Inf	0.0177094
ENST00000609909	0	-Inf	0.0178882
ENST00000433505	0	-Inf	0.0182526
ENST00000502518	0	-Inf	0.0183452
ENST00000414659	0	-Inf	0.018721
ENST00000601484	0	-Inf	0.018721
ENST00000611274	0	-Inf	0.0188164
MSTRG.36202.1	0.00763286	-7.03356	0.0189942
ENST00000553704	0.00670601	-7.22033	0.019675
MSTRG.61930.1	0.00534537	-7.54749	0.0196892
ENST00000575890	0	-Inf	0.0201127
ENST00000427276	0.0129739	-6.26824	0.0203268
ENST00000586442	0	-Inf	0.0205338
ENST00000564984	0	-Inf	0.0206407
ENST00000534988	0	-Inf	0.0207484
ENST00000417110	0	-Inf	0.020966
ENST00000427151	0	-Inf	0.020966
ENST00000599640	0.0118522	-6.3987	0.0212132
ENST00000610193	0	-Inf	0.0214098
ENST00000623964	0	-Inf	0.0215226
ENST00000636894	0	-Inf	0.0216363
ENST00000634596	0.0107768	-6.53593	0.0217194
ENST00000519695	0	-Inf	0.0217506
MSTRG.29372.1	0	-Inf	0.0218658
ENST00000585030	0	-Inf	0.0219818
ENST00000542265	0	-Inf	0.0219818
ENST00000624284	0	-Inf	0.0224538
ENST00000602342	0	-Inf	0.0224538
ENST00000439559	0	-Inf	0.0226947
ENST00000433317	0	-Inf	0.0235657
ENST00000612522	0.0271007	-5.20553	0.0237911
ENST00000617006	0.0271007	-5.20553	0.0237911
ENST00000624360	0	-Inf	0.0239526
ENST00000448840	0	-Inf	0.0240835
ENST00000629869	0.0127918	-6.28864	0.0240913
ENST00000623801	0	-Inf	0.0242153
ENST00000627433	0.00397508	-7.9748	0.0245192
MSTRG.26960.7	0	-Inf	0.0254416
ENST00000579673	0	-Inf	0.0257245
ENST00000331096	0	-Inf	0.0258675
ENST00000635124	0	-Inf	0.0263023
ENST00000509938	0	-Inf	0.0264493
MSTRG.36008.1	0	-Inf	0.0268968
ENST00000568134	0.0042499	-7.87836	0.0272837
ENST00000526453	0	-Inf	0.02798
ENST00000613584	0	-Inf	0.0281394
ENST00000483208	0	-Inf	0.0283
ENST00000562328	0	-Inf	0.0283
ENST00000623147	0	-Inf	0.0287894
ENST00000614098	0	-Inf	0.0291221
ENST00000464523	0.00277614	-8.4927	0.0295233
ENST00000622996	0	-Inf	0.0299771
ENST00000569710	0	-Inf	0.0305069
MSTRG.48325.2	0	-Inf	0.0312341
ENST00000565428	0	-Inf	0.0314197
ENST00000464420	0	-Inf	0.0316069
ENST00000602863	0	-Inf	0.0316069
ENST00000635841	0	-Inf	0.0316069
ENST00000620372	0	-Inf	0.0321783
ENST00000429289	0.00474162	-7.7204	0.0323092
ENST00000624886	0	-Inf	0.032372
ENST00000372490	0.0183386	-5.76897	0.0323897
ENST00000314957	0	-Inf	0.0329637
ENST00000623817	0	-Inf	0.0329637
ENST00000424404	0.00305179	-8.35613	0.0337059
ENST00000449714	0	-Inf	0.0339857
MSTRG.20646.1	0	-Inf	0.0339857
ENST00000565199	0	-Inf	0.0341957
ENST00000610286	0	-Inf	0.0344077
ENST00000331944	0	-Inf	0.0344077
MSTRG.38454.2	0	-Inf	0.0350557
ENST00000553108	0	-Inf	0.0357223
ENST00000625787	0	-Inf	0.0359488
ENST00000567058	0	-Inf	0.0361775
ENST00000555655	0	-Inf	0.0361775
ENST00000624866	0	-Inf	0.0361775
ENST00000591242	0	-Inf	0.0368774
ENST00000564834	0	-Inf	0.0368774
MSTRG.38419.1	0.00327226	-8.2555	0.0369743
ENST00000616832	0	-Inf	0.0371153
ENST00000626424	0	-Inf	0.0371153
ENST00000512496	0	-Inf	0.0373556
ENST00000620532	0	-Inf	0.0375984
ENST00000632346	0.00527978	-7.56531	0.0378222
ENST00000563605	0	-Inf	0.0388505
ENST00000624917	0	-Inf	0.0388505
MSTRG.66837.1	0.0143634	-6.12146	0.0388835
ENST00000595815	0	-Inf	0.0396338
ENST00000623986	0	-Inf	0.0396338
ENST00000456633	0	-Inf	0.0396338
ENST00000498693	0.00349839	-8.15909	0.0402594
ENST00000585193	0	-Inf	0.0404426
MSTRG.5743.1	0.0104527	-6.57998	0.0405338
ENST00000578539	0	-Inf	0.0409966
ENST00000565214	0	-Inf	0.0409966
ENST00000453988	0.0057183	-7.4502	0.0422581
ENST00000591832	0	-Inf	0.0424364
ENST00000518049	0	-Inf	0.0427341
ENST00000561542	0	-Inf	0.0430353
MSTRG.44226.2	0	-Inf	0.0433399
ENST00000588480	0	-Inf	0.0433399
ENST00000567819	0	-Inf	0.0433399
ENST00000618749	0	-Inf	0.0433399
MSTRG.43063.1	0	-Inf	0.0439598
ENST00000424774	0	-Inf	0.0445943
ENST00000519005	0	-Inf	0.0445943
ENST00000569621	0	-Inf	0.0445943
MSTRG.6133.1	0	-Inf	0.0445943
ENST00000494270	0	-Inf	0.0449173
ENST00000458003	0.00385921	-8.01748	0.0453495
ENST00000618151	0	-Inf	0.0455748
ENST00000440088	0.0038766	-8.01099	0.0455892
ENST00000621919	0	-Inf	0.0459095
ENST00000520824	0	-Inf	0.0462484
MSTRG.73896.1	0.0552601	-4.17762	0.04658
ENST00000622261	0	-Inf	0.0465914
ENST00000624858	0	-Inf	0.0469387
ENST00000519840	0	-Inf	0.0469387
ENST00000323813	0.0175123	-5.83549	0.0473374
ENST00000429065	0	-Inf	0.0476464
ENST00000582325	0	-Inf	0.0476464
ENST00000445243	0	-Inf	0.0480069
ENST00000428940	0	-Inf	0.0483721
ENST00000528912	0	-Inf	0.0483721
ENST00000607946	0	-Inf	0.0483721
ENST00000512155	0.00642242	-7.28267	0.0491846
ENST00000411694	0	-Inf	0.0494963
ENST00000624293	0	-Inf	0.0494963
ENST00000604666	0	-Inf	0.0494963

## Sheet: D12 vs D0 up
id	foldChange	log2FoldChange	pval
ENST00000583262	Inf	Inf	0.000194366
ENST00000577781	Inf	Inf	0.000217403
ENST00000437681	1327.35	10.3743	0.000280112
ENST00000567829	Inf	Inf	0.000474166
ENST00000515617	403.052	8.65482	0.000558346
ENST00000564352	Inf	Inf	0.00059972
ENST00000580420	Inf	Inf	0.000684275
ENST00000414790	314.946	8.29896	0.000713741
ENST00000593438	Inf	Inf	0.000779397
ENST00000521441	Inf	Inf	0.000781886
ENST00000517635	Inf	Inf	0.00129927
ENST00000623156	Inf	Inf	0.00135904
ENST00000623054	Inf	Inf	0.00143706
ENST00000567508	Inf	Inf	0.0017552
ENST00000542933	Inf	Inf	0.00194954
MSTRG.64268.6	Inf	Inf	0.00216962
ENST00000520799	419.228	8.71159	0.00236177
ENST00000606277	Inf	Inf	0.00251341
ENST00000481893	Inf	Inf	0.00264249
ENST00000619449	Inf	Inf	0.00264745
MSTRG.6551.3	Inf	Inf	0.00276022
ENST00000625094	Inf	Inf	0.00288577
ENST00000562782	Inf	Inf	0.00340844
ENST00000466942	Inf	Inf	0.00340844
ENST00000619017	Inf	Inf	0.00364241
ENST00000612999	Inf	Inf	0.00377234
ENST00000555379	Inf	Inf	0.0038829
ENST00000584391	Inf	Inf	0.00390032
ENST00000422679	504.118	8.97762	0.0042455
ENST00000467155	232.235	7.85944	0.00428305
ENST00000624060	Inf	Inf	0.00428365
ENST00000585033	1042.06	10.0252	0.00428484
ENST00000519741	471.471	8.88102	0.00480977
ENST00000610778	Inf	Inf	0.0048163
ENST00000602810	Inf	Inf	0.004961
ENST00000564464	Inf	Inf	0.00525601
ENST00000524304	439.412	8.77943	0.00548128
ENST00000526229	434.412	8.76292	0.0055986
ENST00000425358	Inf	Inf	0.00562012
MSTRG.44340.1	Inf	Inf	0.00602059
ENST00000443596	Inf	Inf	0.00605303
ENST00000611079	Inf	Inf	0.00620206
ENST00000623274	Inf	Inf	0.00658854
ENST00000605778	Inf	Inf	0.00727552
ENST00000591252	Inf	Inf	0.00731772
ENST00000632484	Inf	Inf	0.00742469
MSTRG.64268.9	Inf	Inf	0.00782815
ENST00000448927	Inf	Inf	0.00801717
ENST00000583547	Inf	Inf	0.00828745
ENST00000580278	Inf	Inf	0.00828745
ENST00000566986	Inf	Inf	0.00836333
ENST00000565700	Inf	Inf	0.00838883
ENST00000491282	Inf	Inf	0.00838883
ENST00000498199	Inf	Inf	0.00875836
ENST00000624137	Inf	Inf	0.00878568
ENST00000565797	Inf	Inf	0.00912365
ENST00000433433	Inf	Inf	0.00924058
ENST00000607957	Inf	Inf	0.0095737
ENST00000559509	Inf	Inf	0.0102257
ENST00000518232	Inf	Inf	0.0107941
ENST00000400831	Inf	Inf	0.0109056
ENST00000382528	Inf	Inf	0.0110188
MSTRG.69018.10	Inf	Inf	0.0111337
ENST00000624537	143.456	7.16446	0.011546
ENST00000598970	Inf	Inf	0.0120292
MSTRG.10777.1	Inf	Inf	0.0122466
ENST00000578387	Inf	Inf	0.0122466
ENST00000589868	Inf	Inf	0.0122908
ENST00000608826	Inf	Inf	0.0123797
ENST00000561140	Inf	Inf	0.0131236
MSTRG.68457.15	Inf	Inf	0.0134183
ENST00000604104	Inf	Inf	0.0136197
MSTRG.71590.4	Inf	Inf	0.0140348
ENST00000608405	Inf	Inf	0.0147462
ENST00000568025	Inf	Inf	0.0152079
ENST00000438002	Inf	Inf	0.0159366
ENST00000564063	Inf	Inf	0.0159993
ENST00000434839	Inf	Inf	0.016318
ENST00000438107	Inf	Inf	0.0163827
ENST00000447643	Inf	Inf	0.0165789
ENST00000578660	Inf	Inf	0.0170486
MSTRG.13250.2	Inf	Inf	0.0171859
ENST00000600644	Inf	Inf	0.0173946
ENST00000511954	Inf	Inf	0.0178942
ENST00000611877	Inf	Inf	0.0180404
ENST00000602436	Inf	Inf	0.018114
ENST00000453008	Inf	Inf	0.0182624
ENST00000610032	Inf	Inf	0.0183372
ENST00000602760	Inf	Inf	0.0184123
ENST00000442133	Inf	Inf	0.0184879
ENST00000563601	Inf	Inf	0.0184879
ENST00000607783	Inf	Inf	0.0199172
ENST00000453011	Inf	Inf	0.0203385
ENST00000561761	Inf	Inf	0.0205101
ENST00000409610	61.3603	5.93923	0.0205344
ENST00000624299	Inf	Inf	0.0210361
ENST00000603994	Inf	Inf	0.0217643
ENST00000608799	Inf	Inf	0.0217643
ENST00000423714	Inf	Inf	0.0218576
ENST00000421064	Inf	Inf	0.0218576
MSTRG.22391.1	Inf	Inf	0.0225253
ENST00000567905	Inf	Inf	0.0230186
MSTRG.68250.1	Inf	Inf	0.023119
ENST00000399242	Inf	Inf	0.0234236
ENST00000623686	Inf	Inf	0.0234236
ENST00000623116	Inf	Inf	0.0235263
ENST00000624847	Inf	Inf	0.0236296
ENST00000447982	Inf	Inf	0.0237336
ENST00000524133	Inf	Inf	0.0246972
ENST00000444232	Inf	Inf	0.0248076
ENST00000623398	Inf	Inf	0.0250302
ENST00000623155	Inf	Inf	0.0250302
ENST00000377518	Inf	Inf	0.025715
MSTRG.58395.1	33.226	5.05424	0.0261621
MSTRG.45772.1	49.9071	5.64117	0.0261791
ENST00000542000	Inf	Inf	0.026186
ENST00000536648	Inf	Inf	0.0263056
ENST00000622438	Inf	Inf	0.0263056
ENST00000623668	Inf	Inf	0.0265471
ENST00000609879	Inf	Inf	0.0266691
ENST00000500823	Inf	Inf	0.0271648
ENST00000428029	Inf	Inf	0.0274176
ENST00000391437	Inf	Inf	0.0275452
ENST00000563701	Inf	Inf	0.0275452
ENST00000430666	Inf	Inf	0.0279332
ENST00000428939	Inf	Inf	0.0284629
ENST00000565563	Inf	Inf	0.0285976
ENST00000602361	Inf	Inf	0.0288693
ENST00000590523	Inf	Inf	0.0291444
ENST00000429611	Inf	Inf	0.0292832
ENST00000595595	Inf	Inf	0.0310193
ENST00000606901	Inf	Inf	0.0310193
ENST00000418255	Inf	Inf	0.0313219
ENST00000623773	Inf	Inf	0.0313219
ENST00000623515	Inf	Inf	0.0314748
ENST00000505807	Inf	Inf	0.0314748
ENST00000609315	Inf	Inf	0.0316286
ENST00000592187	Inf	Inf	0.0317835
ENST00000620617	Inf	Inf	0.0324136
ENST00000505731	Inf	Inf	0.0325738
ENST00000408966	Inf	Inf	0.0325738
ENST00000514988	Inf	Inf	0.0325738
ENST00000623673	Inf	Inf	0.0325738
ENST00000568384	Inf	Inf	0.0325738
ENST00000620902	Inf	Inf	0.0328976
ENST00000517335	Inf	Inf	0.0342392
ENST00000636307	102.5	6.67948	0.0345478
MSTRG.52224.1	Inf	Inf	0.0345868
ENST00000574364	Inf	Inf	0.0347624
ENST00000424528	Inf	Inf	0.0347624
ENST00000619652	Inf	Inf	0.0349394
ENST00000503134	Inf	Inf	0.0352973
ENST00000604634	Inf	Inf	0.0356606
ENST00000502125	Inf	Inf	0.0356606
ENST00000430651	Inf	Inf	0.0356606
MSTRG.62075.1	Inf	Inf	0.0358443
ENST00000525716	Inf	Inf	0.0358443
ENST00000607145	Inf	Inf	0.0360294
ENST00000610159	Inf	Inf	0.0362159
ENST00000456953	Inf	Inf	0.0362159
ENST00000624493	Inf	Inf	0.0364038
ENST00000637710	65.3571	6.03027	0.0370848
ENST00000567234	Inf	Inf	0.0373654
ENST00000557863	Inf	Inf	0.0373654
ENST00000607967	Inf	Inf	0.0379608
ENST00000501652	Inf	Inf	0.0387772
ENST00000608502	36.3452	5.18369	0.0391445
ENST00000579168	Inf	Inf	0.0394072
ENST00000512105	Inf	Inf	0.039836
ENST00000589715	Inf	Inf	0.0400531
ENST00000419300	Inf	Inf	0.0400531
ENST00000562143	Inf	Inf	0.041395
ENST00000513868	Inf	Inf	0.041395
ENST00000618844	Inf	Inf	0.041395
ENST00000624790	131.765	7.04182	0.0420758
ENST00000562919	Inf	Inf	0.042329
ENST00000518105	165.882	7.37402	0.0429461
ENST00000621248	Inf	Inf	0.0430512
ENST00000457843	Inf	Inf	0.0432962
ENST00000607258	Inf	Inf	0.0437928
ENST00000610085	Inf	Inf	0.0442984
ENST00000624066	Inf	Inf	0.0450742
ENST00000517706	Inf	Inf	0.0450742
ENST00000623294	Inf	Inf	0.0453376
ENST00000625054	Inf	Inf	0.0453376
ENST00000612143	Inf	Inf	0.0456034
ENST00000413848	Inf	Inf	0.0461425
MSTRG.71586.1	Inf	Inf	0.0466918
MSTRG.21777.4	Inf	Inf	0.0469704
ENST00000418165	Inf	Inf	0.0472516
ENST00000439433	52.5551	5.71576	0.0472835
ENST00000477928	Inf	Inf	0.0475355
ENST00000623820	Inf	Inf	0.048699
ENST00000548268	Inf	Inf	0.048699
ENST00000620414	Inf	Inf	0.0492981
ENST00000606067	Inf	Inf	0.0492981
ENST00000508452	Inf	Inf	0.0492981
ENST00000504891	Inf	Inf	0.0492981

## Sheet: D12 vs D0 down
id	foldChange	log2FoldChange	pval
ENST00000627981	0	-Inf	7.1716e-07
ENST00000609998	0	-Inf	5.99567e-05
ENST00000623557	0	-Inf	0.000126369
ENST00000512128	0	-Inf	0.000155433
ENST00000507929	0	-Inf	0.000183735
ENST00000623980	0	-Inf	0.000223409
ENST00000620145	0	-Inf	0.000232893
ENST00000556072	0	-Inf	0.000297622
ENST00000610245	0	-Inf	0.0003571
ENST00000575305	0	-Inf	0.00037397
ENST00000624563	0	-Inf	0.000429327
ENST00000624205	0	-Inf	0.000460972
ENST00000554988	0.00343896	-8.18381	0.000473223
ENST00000625598	0	-Inf	0.000521677
ENST00000583521	0.000334478	-11.5458	0.000599064
ENST00000527083	0	-Inf	0.000604874
MSTRG.68405.1	0.000972611	-10.0058	0.00068522
ENST00000521523	0	-Inf	0.000958779
ENST00000539278	0	-Inf	0.00100538
ENST00000623569	0	-Inf	0.00103832
MSTRG.48333.3	0	-Inf	0.00109409
ENST00000624252	0	-Inf	0.00114548
ENST00000623228	0	-Inf	0.00130331
ENST00000454596	0.00279005	-8.48549	0.00136136
ENST00000607332	0	-Inf	0.0015572
MSTRG.40103.1	0	-Inf	0.00173462
ENST00000607222	0	-Inf	0.00181532
ENST00000428449	0.000590993	-10.7246	0.00186577
ENST00000624417	0	-Inf	0.00187219
ENST00000578500	0	-Inf	0.00208036
ENST00000635373	0	-Inf	0.00216325
MSTRG.42137.1	0	-Inf	0.00272117
ENST00000441459	0.00119804	-9.70511	0.00291108
ENST00000602319	0	-Inf	0.00294013
ENST00000622750	0	-Inf	0.00308552
ENST00000610908	0	-Inf	0.00312349
ENST00000419695	0.00503974	-7.63243	0.00313567
ENST00000624986	0	-Inf	0.00334914
ENST00000583516	0.00927346	-6.75268	0.00336192
ENST00000609755	0	-Inf	0.00347085
ENST00000517664	0	-Inf	0.00365601
ENST00000624065	0	-Inf	0.00366563
ENST00000581471	0	-Inf	0.00375392
ENST00000608741	0	-Inf	0.00385561
ENST00000599515	0	-Inf	0.00386599
MSTRG.34558.2	0	-Inf	0.00395051
ENST00000564152	0	-Inf	0.00396126
ENST00000582866	0.000880592	-10.1492	0.00409372
ENST00000608482	0	-Inf	0.0044276
ENST00000420224	0.00354834	-8.13864	0.00483001
MSTRG.61930.1	0	-Inf	0.00503509
ENST00000499217	0	-Inf	0.00512684
ENST00000564492	0.00408153	-7.93667	0.00530475
ENST00000623440	0	-Inf	0.00533378
ENST00000567540	0	-Inf	0.00543323
ENST00000449307	0	-Inf	0.00567552
MSTRG.58317.1	0	-Inf	0.00578397
ENST00000593524	0	-Inf	0.00580232
ENST00000617439	0	-Inf	0.00620706
ENST00000503529	0	-Inf	0.00647737
ENST00000623119	0	-Inf	0.00652038
ENST00000421310	0	-Inf	0.00658565
ENST00000569087	0	-Inf	0.00702059
ENST00000361350	0	-Inf	0.00706865
ENST00000619653	0	-Inf	0.00724043
ENST00000623181	0	-Inf	0.00724043
ENST00000622916	0	-Inf	0.00749589
ENST00000609770	0	-Inf	0.00770939
ENST00000556667	0	-Inf	0.00770939
ENST00000521680	0	-Inf	0.00773671
ENST00000602478	0	-Inf	0.00776418
ENST00000563775	0	-Inf	0.00796057
MSTRG.5743.1	0	-Inf	0.00825414
ENST00000428673	0	-Inf	0.00831476
ENST00000624581	0	-Inf	0.00923604
MSTRG.56388.6	0	-Inf	0.010106
MSTRG.12345.1	0	-Inf	0.0101464
ENST00000586421	0	-Inf	0.0101464
ENST00000597549	0	-Inf	0.0102278
ENST00000608963	0	-Inf	0.0104778
ENST00000624348	0	-Inf	0.0107363
ENST00000609974	0	-Inf	0.0107803
ENST00000606008	0	-Inf	0.0109585
ENST00000501194	0	-Inf	0.0110949
ENST00000567942	0.00151347	-9.36792	0.0113218
ENST00000435789	0.00670991	-7.21949	0.0117456
ENST00000586064	0.00842629	-6.89089	0.0117941
ENST00000632517	0	-Inf	0.0119131
ENST00000604157	0	-Inf	0.0124328
ENST00000535643	0	-Inf	0.0125947
ENST00000541293	0	-Inf	0.0126492
MSTRG.17605.1	0.00265769	-8.55561	0.0129047
ENST00000623944	0	-Inf	0.0130402
ENST00000610769	0	-Inf	0.0138712
ENST00000438159	0	-Inf	0.0139956
ENST00000508179	0	-Inf	0.0141214
ENST00000454185	0	-Inf	0.0141214
MSTRG.54918.1	0	-Inf	0.0141214
ENST00000625089	0	-Inf	0.0142487
ENST00000438368	0	-Inf	0.0144424
MSTRG.66837.1	0.00368158	-8.08546	0.0145507
ENST00000609195	0	-Inf	0.0151134
ENST00000604070	0	-Inf	0.0151134
ENST00000625180	0	-Inf	0.015464
ENST00000594318	0.00183441	-9.09047	0.0157806
ENST00000567832	0	-Inf	0.0160468
ENST00000622628	0	-Inf	0.0163487
ENST00000534757	0	-Inf	0.0164254
ENST00000632346	0	-Inf	0.0166579
ENST00000441272	0	-Inf	0.0168153
ENST00000564809	0	-Inf	0.0168153
ENST00000522057	0	-Inf	0.0168946
ENST00000624409	0	-Inf	0.0169745
ENST00000624807	0	-Inf	0.0172169
ENST00000543475	0	-Inf	0.0173809
MSTRG.32215.3	0	-Inf	0.0173809
ENST00000556430	0	-Inf	0.0174637
ENST00000578730	0	-Inf	0.0174637
ENST00000606662	0	-Inf	0.0178849
MSTRG.2627.1	0	-Inf	0.0180569
MSTRG.66544.1	0	-Inf	0.0187658
ENST00000453988	0	-Inf	0.0187658
ENST00000568093	0	-Inf	0.0188568
ENST00000427276	0.0110848	-6.49527	0.0190395
ENST00000609909	0	-Inf	0.0190406
ENST00000607051	0	-Inf	0.0191333
ENST00000444381	0	-Inf	0.0192265
ENST00000433505	0	-Inf	0.0194148
ENST00000502518	0	-Inf	0.0195099
ENST00000578216	0.0273582	-5.19188	0.0195881
ENST00000599640	0.0101265	-6.62573	0.0198815
ENST00000414659	0	-Inf	0.0198959
ENST00000611274	0	-Inf	0.019994
ENST00000623510	0	-Inf	0.0202918
ENST00000418244	0	-Inf	0.0204936
ENST00000424404	0	-Inf	0.0205955
ENST00000523682	0	-Inf	0.0208012
ENST00000519248	0	-Inf	0.0209051
MSTRG.65451.1	0.00455604	-7.778	0.0209117
MSTRG.36202.1	0.00782575	-6.99756	0.0209142
ENST00000586442	0	-Inf	0.0217612
ENST00000623455	0	-Inf	0.0218714
ENST00000564984	0	-Inf	0.0218714
ENST00000534988	0	-Inf	0.0219825
ENST00000423442	0.00754148	-7.05094	0.0219894
ENST00000427151	0	-Inf	0.0222068
MSTRG.73896.1	0.0278345	-5.16698	0.0222594
MSTRG.38419.1	0	-Inf	0.0226647
ENST00000623964	0	-Inf	0.0227812
ENST00000636894	0	-Inf	0.0228985
ENST00000519695	0	-Inf	0.0230167
MSTRG.29372.1	0	-Inf	0.0231356
ENST00000585030	0	-Inf	0.0232554
ENST00000553596	0	-Inf	0.0233761
ENST00000606971	0.0135399	-6.20663	0.0234552
ENST00000624444	0.00234046	-8.73899	0.0234631
ENST00000624284	0	-Inf	0.0237433
ENST00000439559	0	-Inf	0.0239926
ENST00000553704	0.00802139	-6.96193	0.0243403
ENST00000523608	0	-Inf	0.0247626
ENST00000498693	0	-Inf	0.0247626
ENST00000433214	0	-Inf	0.0251607
ENST00000448840	0	-Inf	0.0254311
ENST00000609630	0	-Inf	0.0255679
ENST00000583442	0.0129758	-6.26804	0.0272148
ENST00000426393	0.0141338	-6.14471	0.027216
ENST00000600671	0	-Inf	0.0274407
ENST00000509938	0	-Inf	0.0278982
ENST00000382225	0.00648789	-7.26804	0.0281781
ENST00000492922	0	-Inf	0.028366
ENST00000634596	0.0134168	-6.21981	0.0286885
ENST00000541383	0.0245098	-5.3505	0.028716
ENST00000526453	0	-Inf	0.0294994
ENST00000539795	0.00566822	-7.46289	0.0296525
ENST00000613584	0	-Inf	0.0296664
ENST00000579431	0	-Inf	0.0300042
ENST00000623147	0	-Inf	0.0303474
ENST00000624916	0	-Inf	0.0305211
ENST00000606448	0	-Inf	0.031593
MSTRG.48325.2	0	-Inf	0.0329131
ENST00000511626	0	-Inf	0.0335035
ENST00000624886	0	-Inf	0.0341097
ENST00000314957	0	-Inf	0.0347323
ENST00000624364	0	-Inf	0.0351569
ENST00000422124	0	-Inf	0.0353721
ENST00000623239	0.00856653	-6.86707	0.035774
MSTRG.20646.1	0	-Inf	0.0358086
ENST00000565199	0	-Inf	0.0360299
ENST00000376593	0	-Inf	0.0360299
ENST00000443493	0	-Inf	0.0367065
ENST00000419993	0.00320856	-8.28386	0.0367789
ENST00000380612	0	-Inf	0.0369364
ENST00000607241	0	-Inf	0.0376396
ENST00000553108	0	-Inf	0.0376396
ENST00000505448	0	-Inf	0.0376396
ENST00000625787	0	-Inf	0.0378786
ENST00000567058	0	-Inf	0.0381199
ENST00000555655	0	-Inf	0.0381199
ENST00000624866	0	-Inf	0.0381199
ENST00000596585	0	-Inf	0.0383637
ENST00000591242	0	-Inf	0.0388584
ENST00000564834	0	-Inf	0.0388584
ENST00000616832	0	-Inf	0.0391095
ENST00000512496	0	-Inf	0.0393632
ENST00000620532	0	-Inf	0.0396194
MSTRG.20402.1	0	-Inf	0.0398782
ENST00000581794	0.00921036	-6.76253	0.0398861
ENST00000609553	0	-Inf	0.0401396
MSTRG.31196.2	0	-Inf	0.0404037
ENST00000456585	0	-Inf	0.0406706
ENST00000565433	0	-Inf	0.0406706
ENST00000610681	0	-Inf	0.0409402
ENST00000624917	0	-Inf	0.0409402
ENST00000623921	0	-Inf	0.0409402
ENST00000595815	0	-Inf	0.041766
ENST00000538012	0	-Inf	0.041766
MSTRG.56390.1	0.00713493	-7.13089	0.0418433
MSTRG.8665.1	0.0105671	-6.56428	0.0423897
ENST00000561538	0	-Inf	0.0426184
ENST00000585193	0	-Inf	0.0426184
ENST00000578539	0	-Inf	0.043202
ENST00000565214	0	-Inf	0.043202
MSTRG.73895.10	0.0412746	-4.5986	0.043563
ENST00000421147	0	-Inf	0.0437984
ENST00000605260	0	-Inf	0.0441015
ENST00000591832	0	-Inf	0.0447179
ENST00000518049	0	-Inf	0.0450313
ENST00000621033	0	-Inf	0.0450313
ENST00000433108	0.00594177	-7.39489	0.0453835
MSTRG.44226.2	0	-Inf	0.0456687
ENST00000618749	0	-Inf	0.0456687
ENST00000624332	0	-Inf	0.0459929
ENST00000531708	0	-Inf	0.0466525
MSTRG.56388.1	0.0113122	-6.46597	0.0468354
ENST00000519005	0	-Inf	0.046988
ENST00000569621	0	-Inf	0.046988
MSTRG.6133.1	0	-Inf	0.046988
ENST00000618151	0	-Inf	0.0480186
ENST00000618835	0	-Inf	0.0480186
ENST00000573953	0	-Inf	0.0483704
ENST00000621919	0	-Inf	0.0483704
ENST00000595446	0	-Inf	0.0487264
ENST00000520824	0	-Inf	0.0487264
ENST00000622261	0	-Inf	0.0490867
MSTRG.739.1	0	-Inf	0.0494514

## Sheet: D18 vs D0 up
id	foldChange	log2FoldChange	pval
ENST00000631211	Inf	Inf	0.00100947
ENST00000623762	Inf	Inf	0.00194109
ENST00000524304	3210.11	11.6484	0.00222005
ENST00000561847	Inf	Inf	0.00240708
ENST00000521441	Inf	Inf	0.00244143
ENST00000607967	Inf	Inf	0.00287852
ENST00000564629	Inf	Inf	0.00300977
ENST00000466942	Inf	Inf	0.0032464
ENST00000619449	Inf	Inf	0.00395452
ENST00000593438	Inf	Inf	0.00430234
ENST00000629651	Inf	Inf	0.00438191
ENST00000619017	Inf	Inf	0.00440986
ENST00000623156	Inf	Inf	0.00486349
ENST00000520799	1105.25	10.1102	0.00489755
ENST00000574616	Inf	Inf	0.00527646
ENST00000424528	Inf	Inf	0.0055727
MSTRG.44340.1	Inf	Inf	0.00625871
ENST00000559509	Inf	Inf	0.00633521
ENST00000526229	1242.93	10.2795	0.00655521
ENST00000519741	1186.37	10.2123	0.00692476
ENST00000567093	Inf	Inf	0.00719079
ENST00000546186	Inf	Inf	0.00729517
ENST00000430651	Inf	Inf	0.00751221
MSTRG.6551.3	Inf	Inf	0.00812334
ENST00000624060	Inf	Inf	0.00818397
MSTRG.10234.1	Inf	Inf	0.00821459
ENST00000610032	Inf	Inf	0.00839468
ENST00000622968	Inf	Inf	0.00854881
ENST00000452042	Inf	Inf	0.00864877
ENST00000622438	Inf	Inf	0.00899747
ENST00000448927	Inf	Inf	0.00927579
ENST00000562082	Inf	Inf	0.00962042
ENST00000433656	Inf	Inf	0.00982775
ENST00000589868	Inf	Inf	0.0106325
ENST00000573167	511.064	8.99736	0.0109591
ENST00000447643	Inf	Inf	0.0117351
ENST00000504246	Inf	Inf	0.0120775
ENST00000484092	Inf	Inf	0.0124223
ENST00000567508	Inf	Inf	0.0125849
ENST00000625094	Inf	Inf	0.0126844
MSTRG.34785.1	Inf	Inf	0.0129392
ENST00000448494	429.098	8.74516	0.0133242
ENST00000422175	Inf	Inf	0.0137431
ENST00000382528	Inf	Inf	0.0139583
ENST00000418747	Inf	Inf	0.014018
ENST00000606772	Inf	Inf	0.0149284
ENST00000562782	Inf	Inf	0.0159776
MSTRG.57759.1	Inf	Inf	0.016054
ENST00000505030	Inf	Inf	0.0163664
ENST00000400831	Inf	Inf	0.0166899
ENST00000573602	Inf	Inf	0.016828
ENST00000422679	532.727	9.05725	0.0175996
ENST00000604081	386.5	8.59433	0.017812
ENST00000532315	Inf	Inf	0.0182018
ENST00000632484	Inf	Inf	0.018527
ENST00000548886	Inf	Inf	0.0185601
ENST00000605778	Inf	Inf	0.0187608
ENST00000604392	Inf	Inf	0.0188286
ENST00000605917	Inf	Inf	0.0191739
ENST00000611079	Inf	Inf	0.0195669
ENST00000426200	Inf	Inf	0.0197133
ENST00000570869	Inf	Inf	0.019899
ENST00000607783	Inf	Inf	0.0204356
ENST00000517550	Inf	Inf	0.0204749
ENST00000619092	Inf	Inf	0.0205935
ENST00000623398	Inf	Inf	0.0212471
ENST00000602436	Inf	Inf	0.0215874
ENST00000451424	Inf	Inf	0.021805
ENST00000475015	Inf	Inf	0.0222971
ENST00000624418	Inf	Inf	0.0225737
ENST00000591252	Inf	Inf	0.0226672
ENST00000481893	Inf	Inf	0.0227613
ENST00000546988	Inf	Inf	0.0229997
ENST00000596206	Inf	Inf	0.0233407
ENST00000608721	Inf	Inf	0.0236399
ENST00000605862	Inf	Inf	0.023843
ENST00000532874	Inf	Inf	0.023843
ENST00000623804	Inf	Inf	0.0240491
MSTRG.10237.1	Inf	Inf	0.0242057
MSTRG.21777.4	Inf	Inf	0.0244172
ENST00000624598	Inf	Inf	0.0245242
ENST00000609682	Inf	Inf	0.0248498
ENST00000428029	Inf	Inf	0.02496
ENST00000423714	Inf	Inf	0.0252391
ENST00000623619	Inf	Inf	0.0256968
ENST00000414504	Inf	Inf	0.0258721
ENST00000505661	Inf	Inf	0.0260494
ENST00000530072	Inf	Inf	0.0261089
ENST00000455567	Inf	Inf	0.0264102
ENST00000623274	Inf	Inf	0.0266554
ENST00000580278	Inf	Inf	0.0266554
ENST00000623128	Inf	Inf	0.0278081
ENST00000503134	Inf	Inf	0.0286936
ENST00000505807	Inf	Inf	0.0292623
ENST00000518143	Inf	Inf	0.0293347
ENST00000595059	Inf	Inf	0.0300756
ENST00000628348	Inf	Inf	0.0312469
ENST00000558185	Inf	Inf	0.0316542
ENST00000605970	Inf	Inf	0.0319865
MSTRG.24515.2	Inf	Inf	0.0324101
ENST00000443596	Inf	Inf	0.0326687
ENST00000559786	106.744	6.738	0.0326723
ENST00000630675	Inf	Inf	0.0330189
ENST00000377518	Inf	Inf	0.0331074
ENST00000426635	Inf	Inf	0.0337382
ENST00000613361	Inf	Inf	0.0342949
ENST00000624790	289.329	8.17656	0.0346405
ENST00000565041	Inf	Inf	0.0346744
ENST00000442133	Inf	Inf	0.0349637
ENST00000623116	Inf	Inf	0.0351587
ENST00000563865	Inf	Inf	0.0356543
ENST00000624734	106.1	6.72928	0.0364168
ENST00000605007	Inf	Inf	0.036471
ENST00000560663	526.79	9.04109	0.0366134
ENST00000582581	Inf	Inf	0.0368906
ENST00000612013	Inf	Inf	0.0369968
ENST00000517635	Inf	Inf	0.037535
ENST00000503589	Inf	Inf	0.0377538
ENST00000476308	Inf	Inf	0.0380859
ENST00000453051	Inf	Inf	0.03831
ENST00000615314	Inf	Inf	0.0384229
ENST00000441617	Inf	Inf	0.0385362
ENST00000511954	Inf	Inf	0.0387647
ENST00000381790	Inf	Inf	0.0392282
ENST00000564612	Inf	Inf	0.0394633
ENST00000443469	Inf	Inf	0.0400614
ENST00000427796	172.472	7.43022	0.0401744
ENST00000439433	128.886	7.00995	0.040179
ENST00000458302	Inf	Inf	0.0403048
ENST00000619652	Inf	Inf	0.040799
MSTRG.6550.2	Inf	Inf	0.0409241
ENST00000513358	Inf	Inf	0.0415592
ENST00000561778	Inf	Inf	0.0418178
ENST00000608799	Inf	Inf	0.0419481
ENST00000566699	Inf	Inf	0.0420791
MSTRG.21772.1	209.263	7.70918	0.0422098
ENST00000627886	Inf	Inf	0.0422107
ENST00000445504	Inf	Inf	0.0424761
ENST00000531629	Inf	Inf	0.0426098
ENST00000454527	Inf	Inf	0.0432891
ENST00000547077	Inf	Inf	0.0435659
ENST00000637674	116.893	6.86904	0.0436212
ENST00000567818	Inf	Inf	0.0437054
ENST00000399242	Inf	Inf	0.0437054
ENST00000613430	Inf	Inf	0.0439866
ENST00000513309	Inf	Inf	0.0442708
ENST00000542933	Inf	Inf	0.0442708
ENST00000605595	Inf	Inf	0.0442708
ENST00000608008	Inf	Inf	0.0444141
ENST00000414790	77.4456	6.27511	0.0448111
ENST00000564646	Inf	Inf	0.0449951
ENST00000606696	Inf	Inf	0.0452904
ENST00000606533	Inf	Inf	0.0457395
ENST00000559749	Inf	Inf	0.0457395
ENST00000624092	Inf	Inf	0.0457395
ENST00000528726	Inf	Inf	0.0461961
ENST00000623331	140.72	7.13668	0.0470791
ENST00000531523	Inf	Inf	0.0479357
ENST00000507963	Inf	Inf	0.0484273
ENST00000500689	Inf	Inf	0.0485928
ENST00000623138	Inf	Inf	0.0496044
MSTRG.24515.1	Inf	Inf	0.0496044
ENST00000587344	Inf	Inf	0.0496044
ENST00000563701	Inf	Inf	0.0499487

## Sheet: D18 vs D0 down
id	foldChange	log2FoldChange	pval
ENST00000554988	0	-Inf	7.05098e-05
ENST00000629969	0	-Inf	0.000400056
ENST00000624324	0	-Inf	0.00108889
ENST00000617058	0	-Inf	0.00125168
ENST00000609998	0	-Inf	0.00127191
ENST00000624704	0	-Inf	0.00150227
ENST00000623557	0	-Inf	0.00188392
ENST00000507929	0	-Inf	0.00232879
ENST00000623980	0	-Inf	0.00261288
ENST00000621523	0	-Inf	0.00261739
ENST00000620145	0	-Inf	0.00267848
ENST00000454596	0.000493992	-10.9832	0.00331222
ENST00000555428	0.000242585	-12.0092	0.00334801
ENST00000313737	0	-Inf	0.00342332
ENST00000610245	0	-Inf	0.00347126
ENST00000624563	0	-Inf	0.0038857
ENST00000614400	0	-Inf	0.00426609
ENST00000527083	0	-Inf	0.0047842
ENST00000583521	0.000355326	-11.4586	0.0053445
ENST00000435789	0	-Inf	0.00570717
ENST00000635687	0	-Inf	0.00577479
ENST00000441459	0	-Inf	0.00621261
ENST00000521523	0	-Inf	0.00628608
ENST00000563192	0	-Inf	0.0066077
MSTRG.48333.3	0	-Inf	0.00679795
ENST00000568106	0	-Inf	0.00691559
MSTRG.68405.1	0.00103323	-9.91862	0.00692293
ENST00000624252	0	-Inf	0.00698536
MSTRG.4362.3	0	-Inf	0.00732585
ENST00000623228	0	-Inf	0.00754019
ENST00000601296	0	-Inf	0.00756224
ENST00000583442	0	-Inf	0.00835967
ENST00000607332	0	-Inf	0.0083773
ENST00000634596	0	-Inf	0.00870646
MSTRG.40103.1	0	-Inf	0.00892901
ENST00000624417	0	-Inf	0.00934103
ENST00000578500	0	-Inf	0.00994175
ENST00000439725	0	-Inf	0.0101492
ENST00000635373	0	-Inf	0.0101741
MSTRG.36202.1	0	-Inf	0.0112836
ENST00000422780	0	-Inf	0.0120486
ENST00000609207	0	-Inf	0.0121508
ENST00000602319	0	-Inf	0.0122025
MSTRG.43874.1	0	-Inf	0.012594
ENST00000610908	0	-Inf	0.0126491
ENST00000423442	0	-Inf	0.0126676
ENST00000624986	0	-Inf	0.0131856
ENST00000585496	0.0024744	-8.6587	0.0134787
ENST00000591271	0	-Inf	0.0136156
ENST00000517664	0	-Inf	0.0138947
ENST00000624065	0	-Inf	0.0139166
ENST00000608741	0	-Inf	0.0143449
MSTRG.34558.2	0	-Inf	0.0145562
ENST00000610128	0	-Inf	0.0155949
ENST00000608482	0	-Inf	0.0155949
MSTRG.17605.1	0	-Inf	0.0162669
ENST00000592087	0	-Inf	0.0173771
ENST00000420224	0.002513	-8.63637	0.017642
ENST00000567540	0	-Inf	0.0176758
ENST00000564492	0.00275923	-8.50152	0.018287
ENST00000593524	0	-Inf	0.0184091
ENST00000540547	0	-Inf	0.0186655
ENST00000617439	0	-Inf	0.0191974
ENST00000607459	0	-Inf	0.0195535
ENST00000415386	0	-Inf	0.0195938
ENST00000503529	0	-Inf	0.0197155
ENST00000623119	0	-Inf	0.0197974
ENST00000428207	0	-Inf	0.0198385
ENST00000421310	0	-Inf	0.0199213
MSTRG.56388.5	0	-Inf	0.0205614
ENST00000569087	0	-Inf	0.0207381
ENST00000361350	0	-Inf	0.0208274
ENST00000619653	0	-Inf	0.0211454
ENST00000622916	0	-Inf	0.0216144
ENST00000602478	0	-Inf	0.0221015
ENST00000604992	0	-Inf	0.0224028
ENST00000563775	0	-Inf	0.0224537
ENST00000412102	0	-Inf	0.0227113
ENST00000427276	0.00294394	-8.40804	0.0229383
MSTRG.5743.1	0	-Inf	0.0229738
ENST00000625199	0	-Inf	0.0229738
ENST00000428673	0	-Inf	0.0230803
ENST00000419695	0.00591743	-7.40081	0.0234735
MSTRG.56388.1	0	-Inf	0.0244265
ENST00000625164	0	-Inf	0.025717
ENST00000571370	0	-Inf	0.0259108
ENST00000563278	0	-Inf	0.0259108
MSTRG.56388.6	0	-Inf	0.026107
ENST00000586421	0	-Inf	0.0261729
ENST00000624451	0	-Inf	0.0262392
ENST00000606511	0	-Inf	0.0263057
ENST00000627433	0	-Inf	0.0266426
ENST00000594119	0	-Inf	0.0267108
ENST00000608963	0	-Inf	0.0267108
ENST00000617468	0	-Inf	0.0267793
ENST00000609974	0	-Inf	0.0271968
ENST00000554022	0	-Inf	0.0271968
MSTRG.17601.1	0	-Inf	0.0279909
ENST00000514180	0.00480916	-7.7	0.0280966
ENST00000632517	0	-Inf	0.0289805
ENST00000500800	0	-Inf	0.0292172
ENST00000602819	0.00234045	-8.739	0.0294345
ENST00000420168	0	-Inf	0.0295377
ENST00000604157	0	-Inf	0.029782
ENST00000535643	0	-Inf	0.0300296
ENST00000541293	0	-Inf	0.0301129
ENST00000623944	0	-Inf	0.030707
MSTRG.56390.1	0	-Inf	0.0314997
ENST00000623140	0	-Inf	0.0315898
ENST00000610769	0	-Inf	0.0319548
ENST00000454185	0	-Inf	0.0323268
MSTRG.54918.1	0	-Inf	0.0323268
ENST00000500118	0	-Inf	0.0328019
ENST00000624339	0	-Inf	0.0331903
ENST00000631321	0	-Inf	0.0336866
ENST00000609195	0	-Inf	0.0337873
ENST00000625180	0	-Inf	0.0342985
ENST00000623894	0	-Inf	0.0348222
ENST00000598590	0	-Inf	0.0355772
ENST00000534757	0	-Inf	0.0356872
ENST00000632346	0	-Inf	0.0360206
ENST00000564809	0	-Inf	0.0362456
ENST00000522057	0	-Inf	0.036359
ENST00000453677	0.00184518	-9.08203	0.036538
ENST00000624807	0	-Inf	0.0368182
MSTRG.32215.3	0	-Inf	0.0370514
ENST00000556430	0	-Inf	0.0371689
ENST00000550468	0.0121096	-6.36771	0.0373444
MSTRG.2627.1	0	-Inf	0.0380086
ENST00000623017	0	-Inf	0.0387532
ENST00000612689	0	-Inf	0.0388796
MSTRG.66544.1	0	-Inf	0.0390067
ENST00000453988	0	-Inf	0.0390067
ENST00000609909	0	-Inf	0.0393922
ENST00000433108	0	-Inf	0.039522
ENST00000559368	0	-Inf	0.0396526
ENST00000433505	0	-Inf	0.0399159
ENST00000637678	0	-Inf	0.0400486
ENST00000502518	0	-Inf	0.0400486
ENST00000560255	0	-Inf	0.0412767
ENST00000424404	0	-Inf	0.0415581
ENST00000523682	0	-Inf	0.0418427
ENST00000519248	0	-Inf	0.0419862
ENST00000459985	0	-Inf	0.0422757
ENST00000507887	0.00409323	-7.93254	0.0426334
ENST00000505522	0	-Inf	0.0427162
ENST00000567343	0	-Inf	0.0430142
ENST00000586442	0	-Inf	0.0431645
ENST00000623455	0	-Inf	0.0433157
ENST00000564984	0	-Inf	0.0433157
ENST00000417110	0	-Inf	0.0437745
ENST00000427151	0	-Inf	0.0437745
MSTRG.38419.1	0	-Inf	0.0443991
ENST00000623964	0	-Inf	0.0445576
ENST00000636894	0	-Inf	0.044717
ENST00000519695	0	-Inf	0.0448775
ENST00000411861	0.00548158	-7.51119	0.0449063
ENST00000585030	0	-Inf	0.0452012
ENST00000464428	0	-Inf	0.0453645
ENST00000624284	0	-Inf	0.0458594
ENST00000602342	0	-Inf	0.0458594
ENST00000507197	0	-Inf	0.0458594
ENST00000591360	0	-Inf	0.0465319
ENST00000568248	0	-Inf	0.0467024
ENST00000466953	0	-Inf	0.0468737
ENST00000523608	0	-Inf	0.0472193
ENST00000498693	0	-Inf	0.0472193
ENST00000433317	0	-Inf	0.0473935
ENST00000416193	0	-Inf	0.0477449
ENST00000433214	0	-Inf	0.0477449
ENST00000580962	0	-Inf	0.0481003
ENST00000609630	0	-Inf	0.0482795
ENST00000623801	0	-Inf	0.0482795
ENST00000451837	0	-Inf	0.0495634
