# Supplementary material for: Temporal expression profiles of lncRNA and mRNA in human embryonic stem cell-derived motor neurons during differentiation
Source: PeerJ. 2020 Nov 13;8:e10075. doi: 10.7717/peerj.10075 (PMC7668206; doi:10.7717/peerj.10075)
Supplement: File S3 [file peerj-08-10075-s003.xlsx]

## Sheet: Sheet1
lncRNA	cis target mRNA	distance
ENST00000593438	ENSG00000197576	0
ENST00000619449	ENSG00000279576	0
ENST00000498693	ENSG00000243896	0
ENST00000634596	ENSG00000162702	0
ENST00000435789	ENSG00000182798	595
ENST00000481893	ENSG00000170667	899
ENST00000424404	ENSG00000128610	2878
ENST00000505807	ENSG00000111432	3484
ENST00000619017	ENSG00000119669	3543
ENST00000466942	ENSG00000165655	3689
ENST00000563775	ENSG00000162062	4870
ENST00000608741	ENSG00000155760	4908
ENST00000623228	ENSG00000136490	4945
ENST00000447643	ENSG00000136206	5413
ENST00000564492	ENSG00000125798	6813
ENST00000511954	ENSG00000158483	6853
ENST00000583521	ENSG00000183010	9368
ENST00000624986	ENSG00000167671	10797
ENST00000623557	ENSG00000102870	11169
ENST00000522057	ENSG00000173281	11308
ENST00000564984	ENSG00000174177	12152
ENST00000609974	ENSG00000186480	12694
ENST00000623274	ENSG00000181991	12804
ENST00000422679	ENSG00000181404	13136
ENST00000623156	ENSG00000183153	13276
ENST00000624563	ENSG00000156574	13909
ENST00000567540	ENSG00000172059	14173
ENST00000554988	ENSG00000129484	14220
ENST00000610769	ENSG00000169894	14495
ENST00000610245	ENSG00000182858	15881
ENST00000602319	ENSG00000204599	16579
ENST00000636894	ENSG00000149084	16587
ENST00000607783	ENSG00000056736	16638
ENST00000542933	ENSG00000139725	17513
ENST00000428029	ENSG00000139725	17513
ENST00000535643	ENSG00000139725	17513
MSTRG.66544.1	ENSG00000170791	17929
ENST00000427151	ENSG00000110651	19427
ENST00000585030	ENSG00000136286	20361
ENST00000623964	ENSG00000136982	20385
ENST00000610032	ENSG00000282246	21096
ENST00000611079	ENSG00000111737	21812
ENST00000563701	ENSG00000196436	22254
ENST00000624065	ENSG00000224877	23681
ENST00000620145	ENSG00000196431	24464
ENST00000602478	ENSG00000249222	24694
ENST00000609909	ENSG00000168679	25385
ENST00000607332	ENSG00000112237	25717
ENST00000622438	ENSG00000259431	27904
MSTRG.34558.2	ENSG00000142409	29633
ENST00000454596	ENSG00000118523	30808
ENST00000419695	ENSG00000118523	30808
ENST00000583442	ENSG00000141448	31176
ENST00000580278	ENSG00000205212	31986
ENST00000569087	ENSG00000101367	36728
ENST00000624284	ENSG00000127526	37074
ENST00000622916	ENSG00000118523	39846
ENST00000632484	ENSG00000141934	39933
MSTRG.38419.1	ENSG00000177519	41957
ENST00000556430	ENSG00000179627	42067
ENST00000414790	ENSG00000214026	47885
ENST00000586442	ENSG00000188283	48013
ENST00000632346	ENSG00000137198	51517
ENST00000624252	ENSG00000204599	57675
ENST00000382528	ENSG00000225968	58320
ENST00000442133	ENSG00000107758	59097
ENST00000443596	ENSG00000089022	59336
ENST00000619652	ENSG00000158517	60314
ENST00000624807	ENSG00000114491	60753
ENST00000617439	ENSG00000100722	61510
ENST00000562782	ENSG00000176715	65367
ENST00000624417	ENSG00000266074	69322
ENST00000454185	ENSG00000112494	75539
ENST00000527083	ENSG00000176697	87431
ENST00000534757	ENSG00000176697	87431
ENST00000541293	ENSG00000196371	98067
ENST00000433505	ENSG00000184599	99751
ENST00000453988	ENSG00000282608	100226
ENST00000608482	ENSG00000145016	103710
ENST00000623119	ENSG00000182240	104709
ENST00000526229	ENSG00000149292	109643
ENST00000610908	ENSG00000153885	110419
MSTRG.5743.1	ENSG00000187554	111098
ENST00000624060	ENSG00000116701	118611
ENST00000503529	ENSG00000064692	125143
MSTRG.36202.1	ENSG00000119866	128384
ENST00000604157	ENSG00000170006	140902
ENST00000427276	ENSG00000112149	162871
ENST00000625180	ENSG00000256463	164477
ENST00000589868	ENSG00000263715	180670
ENST00000635373	ENSG00000177706	225256
ENST00000623116	ENSG00000018699	254615
ENST00000623398	ENSG00000153815	264534
MSTRG.56388.6	ENSG00000169302	291098
MSTRG.56388.1	ENSG00000169302	291098
MSTRG.68405.1	ENSG00000080503	297284
MSTRG.56390.1	ENSG00000169302	334338
MSTRG.44340.1	ENSG00000219438	357052
ENST00000428673	ENSG00000116991	375915
ENST00000441459	ENSG00000116991	381445
ENST00000420224	ENSG00000128513	407193
MSTRG.40103.1	ENSG00000078018	408754
ENST00000519695	ENSG00000155897	528244
MSTRG.2627.1	ENSG00000162618	540492
MSTRG.48333.3	ENSG00000090402	737009
ENST00000377518	ENSG00000283378	1043411
ENST00000423442	ENSG00000102837	1087024
MSTRG.17605.1	ENSG00000102837	1367163
ENST00000507929	ENSG00000104447	1513834
ENST00000521523	ENSG00000104447	1513834
ENST00000502518	ENSG00000152208	1533082
ENST00000451424	ENSG00000158828	9202
ENST00000313737	ENSG00000139146	44961
ENST00000448927	ENSG00000160226	5841
ENST00000361350	ENSG00000116221	52399
ENST00000400831	ENSG00000130396	288236
ENST00000399242	ENSG00000174928	62625
ENST00000452042	ENSG00000178467	17166
ENST00000443469	ENSG00000125869	15526
ENST00000418747	ENSG00000148334	9769
ENST00000484092	ENSG00000144847	1148476
ENST00000453677	ENSG00000005483	100040
ENST00000605862	ENSG00000283368	60465
ENST00000500800	ENSG00000153147	42860
ENST00000503589	ENSG00000152784	14160
ENST00000513309	ENSG00000155890	192361
ENST00000513358	ENSG00000197905	82107
ENST00000523608	ENSG00000106038	9265
ENST00000517664	ENSG00000147601	43314
ENST00000532874	ENSG00000129173	286827
ENST00000540547	ENSG00000175582	84992
ENST00000609682	ENSG00000114391	7565
ENST00000550468	ENSG00000135406	25380
ENST00000554022	ENSG00000123374	5379
ENST00000559786	ENSG00000160570	62617
ENST00000559509	ENSG00000134138	211261
ENST00000558185	ENSG00000259752	470228
ENST00000568248	ENSG00000066827	314232
ENST00000567508	ENSG00000188800	10480
ENST00000567343	ENSG00000145384	92083
ENST00000566699	ENSG00000006459	92515
ENST00000567818	ENSG00000120875	19356
ENST00000563192	ENSG00000167964	13994
ENST00000564629	ENSG00000140691	7430
ENST00000563278	ENSG00000140400	14544
ENST00000561847	ENSG00000162068	5059
ENST00000562082	ENSG00000060339	91583
ENST00000567093	ENSG00000131153	94353
ENST00000564612	ENSG00000102401	5071
ENST00000564809	ENSG00000103187	50050
ENST00000561778	ENSG00000153896	53513
ENST00000563865	ENSG00000163864	118440
ENST00000571370	ENSG00000141499	17131
ENST00000570869	ENSG00000141580	69937
ENST00000574616	ENSG00000182831	21659
ENST00000580962	ENSG00000124422	43591
ENST00000585496	ENSG00000167815	13
ENST00000591360	ENSG00000198796	144573
ENST00000592087	ENSG00000254004	37620
ENST00000591252	ENSG00000115268	19312
ENST00000587344	ENSG00000177150	235987
ENST00000596206	ENSG00000166478	67822
ENST00000601296	ENSG00000183260	0
ENST00000593524	ENSG00000008382	14748
ENST00000595059	ENSG00000131849	7634
ENST00000598590	ENSG00000101353	82410
ENST00000602436	ENSG00000163704	13175
ENST00000602342	ENSG00000184378	10271
ENST00000604992	ENSG00000144674	122574
ENST00000605778	ENSG00000122557	62555
ENST00000605595	ENSG00000139318	20575
ENST00000605007	ENSG00000283368	18053
ENST00000606533	ENSG00000162585	67441
ENST00000433214	ENSG00000148671	2549
ENST00000606511	ENSG00000165678	12663
ENST00000607459	ENSG00000235169	12220
ENST00000606772	ENSG00000159461	72014
ENST00000608721	ENSG00000085511	125043
ENST00000608799	ENSG00000155428	44341
ENST00000607967	ENSG00000171206	14267
ENST00000609630	ENSG00000279560	72711
ENST00000610128	ENSG00000138463	92146
ENST00000609998	ENSG00000239857	13127
ENST00000608963	ENSG00000171130	18206
ENST00000617058	ENSG00000019995	53941
ENST00000612689	ENSG00000076662	3575
ENST00000621523	ENSG00000177971	8405
ENST00000619092	ENSG00000150403	60234
ENST00000612013	ENSG00000186834	3631
ENST00000613430	ENSG00000182870	131185
ENST00000614400	ENSG00000132361	31415
ENST00000613361	ENSG00000197586	33457
ENST00000625164	ENSG00000182870	131333
ENST00000623140	ENSG00000140807	97555
ENST00000624451	ENSG00000169957	2917
ENST00000623894	ENSG00000111237	10517
ENST00000625094	ENSG00000125458	658
ENST00000623619	ENSG00000175265	53575
ENST00000623455	ENSG00000154162	1359026
ENST00000623128	ENSG00000255974	8408
ENST00000623980	ENSG00000206069	117012
ENST00000624339	ENSG00000116525	33210
ENST00000624324	ENSG00000167460	32882
ENST00000623804	ENSG00000081760	74488
ENST00000625199	ENSG00000178404	29419
ENST00000623017	ENSG00000139370	29228
ENST00000623762	ENSG00000121057	192828
ENST00000624704	ENSG00000011243	37433
ENST00000622968	ENSG00000105223	27219
ENST00000623944	ENSG00000099785	31300
ENST00000623801	ENSG00000223401	434857
ENST00000624734	ENSG00000125207	87117
ENST00000623138	ENSG00000176171	30283
ENST00000623331	ENSG00000198597	481146
ENST00000624092	ENSG00000166974	166309
ENST00000624418	ENSG00000117154	264265
ENST00000624598	ENSG00000146701	21545
ENST00000624790	ENSG00000217236	926
ENST00000631211	ENSG00000276289	393709
ENST00000629651	ENSG00000168828	5083
ENST00000629969	ENSG00000276289	437917
ENST00000632517	ENSG00000116774	54063
ENST00000637674	ENSG00000174227	77958
MSTRG.10234.1	ENSG00000129173	268847
MSTRG.10237.1	ENSG00000129173	327809
MSTRG.17601.1	ENSG00000102837	1306209
MSTRG.34785.1	ENSG00000186487	540706
MSTRG.43874.1	ENSG00000100297	51228
MSTRG.54918.1	ENSG00000175426	263813
MSTRG.57759.1	ENSG00000047579	281456
MSTRG.6550.2	ENSG00000180525	26660
MSTRG.6551.3	ENSG00000180525	30737
ENST00000524304	ENSG00000106006	0
ENST00000521441	ENSG00000180828	199841
ENST00000520799	ENSG00000180828	199841
ENST00000424528	ENSG00000162627	710637
ENST00000519741	ENSG00000180828	199841
ENST00000546186	ENSG00000140521	56381
ENST00000430651	ENSG00000138136	3399
ENST00000433656	ENSG00000182150	138594
ENST00000573167	ENSG00000176108	37532
ENST00000504246	ENSG00000081189	213216
ENST00000422175	ENSG00000186487	534269
ENST00000505030	ENSG00000081189	213216
ENST00000573602	ENSG00000176108	38304
ENST00000604081	ENSG00000180806	6552
ENST00000532315	ENSG00000259571	0
ENST00000548886	ENSG00000139350	524430
ENST00000604392	ENSG00000135298	754484
ENST00000605917	ENSG00000172179	0
ENST00000426200	ENSG00000154783	101385
ENST00000517550	ENSG00000197576	0
ENST00000475015	ENSG00000130700	80846
ENST00000546988	ENSG00000138136	3399
MSTRG.21777.4	ENSG00000134138	211179
ENST00000423714	ENSG00000148516	209367
ENST00000414504	ENSG00000150361	406619
ENST00000505661	ENSG00000172789	52279
ENST00000530072	ENSG00000259571	0
ENST00000455567	ENSG00000160294	26907
ENST00000503134	ENSG00000175745	8967
ENST00000518143	ENSG00000091656	184007
ENST00000628348	ENSG00000196912	155118
ENST00000605970	ENSG00000204172	15962
MSTRG.24515.2	ENSG00000232258	1285058
ENST00000630675	ENSG00000176945	1159
ENST00000426635	ENSG00000119900	55541
ENST00000565041	ENSG00000127554	670
ENST00000560663	ENSG00000140521	56381
ENST00000582581	ENSG00000187135	38727
ENST00000517635	ENSG00000197576	0
ENST00000476308	ENSG00000163636	88724
ENST00000453051	ENSG00000169905	59612
ENST00000615314	ENSG00000107937	31595
ENST00000441617	ENSG00000165300	25013
ENST00000381790	ENSG00000114115	0
ENST00000427796	ENSG00000057757	9945
ENST00000439433	ENSG00000143995	137669
ENST00000458302	ENSG00000196431	24464
MSTRG.21772.1	ENSG00000134138	229212
ENST00000627886	ENSG00000107960	162782
ENST00000445504	ENSG00000167244	11389
ENST00000531629	ENSG00000259571	0
ENST00000454527	ENSG00000138136	3399
ENST00000547077	ENSG00000138136	3399
ENST00000608008	ENSG00000178127	18635
ENST00000564646	ENSG00000205022	73446
ENST00000606696	ENSG00000175745	8967
ENST00000559749	ENSG00000169783	206392
ENST00000528726	ENSG00000129173	278609
ENST00000531523	ENSG00000140988	2907
ENST00000507963	ENSG00000175745	8967
ENST00000500689	ENSG00000197380	12752
MSTRG.24515.1	ENSG00000232258	1285058
ENST00000555428	ENSG00000197119	11897
ENST00000635687	ENSG00000180758	47706
ENST00000568106	ENSG00000103275	13184
MSTRG.4362.3	ENSG00000143226	54482
ENST00000578500	ENSG00000147536	11177
ENST00000439725	ENSG00000214026	47885
ENST00000422780	ENSG00000166535	91212
ENST00000609207	ENSG00000187634	23565
ENST00000591271	ENSG00000263715	180670
ENST00000415386	ENSG00000268991	3403
ENST00000428207	ENSG00000089022	59336
ENST00000421310	ENSG00000118523	30808
MSTRG.56388.5	ENSG00000169302	291098
ENST00000619653	ENSG00000269713	121995
ENST00000412102	ENSG00000183421	51331
ENST00000586421	ENSG00000101544	38893
ENST00000627433	ENSG00000176049	120839
ENST00000594119	ENSG00000221923	18925
ENST00000617468	ENSG00000087494	205214
ENST00000514180	ENSG00000170961	27177
ENST00000602819	ENSG00000164099	73180
ENST00000420168	ENSG00000155380	44568
ENST00000500118	ENSG00000091879	156267
ENST00000631321	ENSG00000102678	369592
ENST00000609195	ENSG00000180834	14811
MSTRG.32215.3	ENSG00000133250	17117
ENST00000433108	ENSG00000008118	181100
ENST00000559368	ENSG00000104147	22884
ENST00000637678	ENSG00000154359	90485
ENST00000560255	ENSG00000180953	23931
ENST00000523682	ENSG00000104447	1513834
ENST00000519248	ENSG00000104447	1513834
ENST00000459985	ENSG00000213213	2873
ENST00000507887	ENSG00000040731	917633
ENST00000505522	ENSG00000015479	48115
ENST00000417110	ENSG00000167394	11517
ENST00000411861	ENSG00000214026	47885
ENST00000464428	ENSG00000120341	4832
ENST00000507197	ENSG00000015479	48115
ENST00000466953	ENSG00000120341	4832
ENST00000433317	ENSG00000180957	67707
ENST00000416193	ENSG00000155380	44568
ENST00000451837	ENSG00000159496	0
ENST00000448494	ENSG00000174501	175616
