# Supplementary material for: Temporal expression profiles of lncRNA and mRNA in human embryonic stem cell-derived motor neurons during differentiation
Source: PeerJ. 2020 Nov 13;8:e10075. doi: 10.7717/peerj.10075 (PMC7668206; doi:10.7717/peerj.10075)
Supplement: File S4 [file peerj-08-10075-s004.xlsx]

## Sheet: GAPDH
sample names	gene name	Cт
ES D0-1	GAPDH	14.134
ES D0-1	GAPDH	14.1336
ES D0-1	GAPDH	14.064
ES D0-2	GAPDH	13.9127
ES D0-2	GAPDH	13.9481
ES D0-2	GAPDH	14.0471
ES D0-3	GAPDH	14.1822
ES D0-3	GAPDH	13.8785
ES D0-3	GAPDH	13.9778
ES D6-1	GAPDH	12.7496
ES D6-1	GAPDH	12.6793
ES D6-1	GAPDH	12.7444
ES D6-2	GAPDH	13.0846
ES D6-2	GAPDH	12.9569
ES D6-2	GAPDH	13.009
ES D6-3	GAPDH	12.8755
ES D6-3	GAPDH	12.8024
ES D6-3	GAPDH	12.9033
ES D12-1	GAPDH	14.0974
ES D12-1	GAPDH	14.1459
ES D12-1	GAPDH	14.199
ES D12-2	GAPDH	14.2148
ES D12-2	GAPDH	14.0883
ES D12-2	GAPDH	14.105
ES D12-3	GAPDH	14.1986
ES D12-3	GAPDH	14.1712
ES D12-3	GAPDH	14.1584
ES D12-4	GAPDH	14.0808
ES D12-4	GAPDH	13.938
ES D12-4	GAPDH	13.9791
ES D18-1	GAPDH	17.3743
ES D18-1	GAPDH	17.4674
ES D18-1	GAPDH	17.455
ES D18-2	GAPDH	14.8901
ES D18-2	GAPDH	14.8081
ES D18-2	GAPDH	14.8639
ES D18-3	GAPDH	15.9013
ES D18-3	GAPDH	15.9417
ES D18-3	GAPDH	15.8899
ES D18-4	GAPDH	14.4525
ES D18-4	GAPDH	14.3032
ES D18-4	GAPDH	14.2537

## Sheet: lnc-rp11.001
sample names	gene name	Cт
ES D0-1	lnc-rp11.001	20.3919
ES D0-1	lnc-rp11.001	20.3037
ES D0-1	lnc-rp11.001	20.3642
ES D0-2	lnc-rp11.001	20.3472
ES D0-2	lnc-rp11.001	20.2677
ES D0-2	lnc-rp11.001	20.2604
ES D0-3	lnc-rp11.001	20.6745
ES D0-3	lnc-rp11.001	20.7065
ES D0-3	lnc-rp11.001	20.737
ES D6-1	lnc-rp11.001	34.078
ES D6-1	lnc-rp11.001	34.4989
ES D6-1	lnc-rp11.001	35.4379
ES D6-2	lnc-rp11.001	34.0914
ES D6-2	lnc-rp11.001	34.4513
ES D6-2	lnc-rp11.001	34.3609
ES D6-3	lnc-rp11.001	34.1215
ES D6-3	lnc-rp11.001	35.5104
ES D6-3	lnc-rp11.001	35.1167
ES D12-1	lnc-rp11.001	32.969
ES D12-1	lnc-rp11.001	33.5708
ES D12-1	lnc-rp11.001	33.3214
ES D12-2	lnc-rp11.001	33.3258
ES D12-2	lnc-rp11.001	33.2631
ES D12-2	lnc-rp11.001	33.579
ES D12-3	lnc-rp11.001	33.2672
ES D12-3	lnc-rp11.001	33.8233
ES D12-3	lnc-rp11.001	33.2561
ES D12-4	lnc-rp11.001	32.83
ES D12-4	lnc-rp11.001	33.0261
ES D12-4	lnc-rp11.001	32.9234
ES D18-1	lnc-rp11.001	33.6949
ES D18-1	lnc-rp11.001	33.9649
ES D18-1	lnc-rp11.001	33.1366
ES D18-2	lnc-rp11.001	32.5547
ES D18-2	lnc-rp11.001	32.0587
ES D18-2	lnc-rp11.001	31.0397
ES D18-3	lnc-rp11.001	33.7816
ES D18-3	lnc-rp11.001	33.6624
ES D18-3	lnc-rp11.001	34.0804
ES D18-4	lnc-rp11.001	37.9191
ES D18-4	lnc-rp11.001	37.5065
ES D18-4	lnc-rp11.001	36.6142

## Sheet: lnc-rp11.003
sample names	gene name	Cт
ES D0-1	lnc-rp11.003	13.7078
ES D0-1	lnc-rp11.003	13.6434
ES D0-1	lnc-rp11.003	13.666
ES D0-2	lnc-rp11.003	13.5722
ES D0-2	lnc-rp11.003	13.5639
ES D0-2	lnc-rp11.003	13.4734
ES D0-3	lnc-rp11.003	13.9015
ES D0-3	lnc-rp11.003	13.82
ES D0-3	lnc-rp11.003	13.8258
ES D6-1	lnc-rp11.003	19.3606
ES D6-1	lnc-rp11.003	19.302
ES D6-1	lnc-rp11.003	19.3391
ES D6-2	lnc-rp11.003	19.6253
ES D6-2	lnc-rp11.003	19.6204
ES D6-2	lnc-rp11.003	19.6257
ES D6-3	lnc-rp11.003	19.479
ES D6-3	lnc-rp11.003	19.5058
ES D6-3	lnc-rp11.003	19.4243
ES D12-1	lnc-rp11.003	19.2823
ES D12-1	lnc-rp11.003	19.2711
ES D12-1	lnc-rp11.003	19.1935
ES D12-2	lnc-rp11.003	19.0223
ES D12-2	lnc-rp11.003	19.0268
ES D12-2	lnc-rp11.003	19.0206
ES D12-3	lnc-rp11.003	17.9159
ES D12-3	lnc-rp11.003	17.957
ES D12-3	lnc-rp11.003	17.9024
ES D12-4	lnc-rp11.003	18.8782
ES D12-4	lnc-rp11.003	18.8481
ES D12-4	lnc-rp11.003	18.6782
ES D18-1	lnc-rp11.003	19.9822
ES D18-1	lnc-rp11.003	19.9878
ES D18-1	lnc-rp11.003	19.9571
ES D18-2	lnc-rp11.003	18.9278
ES D18-2	lnc-rp11.003	18.9122
ES D18-2	lnc-rp11.003	18.9805
ES D18-3	lnc-rp11.003	19.6564
ES D18-3	lnc-rp11.003	19.6582
ES D18-3	lnc-rp11.003	19.6665
ES D18-4	lnc-rp11.003	22.0633
ES D18-4	lnc-rp11.003	22.0879
ES D18-4	lnc-rp11.003	22.8481

## Sheet: lnc-rp11-c9-001
sample names	gene name	Cт
ES D0-1	19.325	lnc-rp11-c9-001
ES D0-1	19.3625	lnc-rp11-c9-001
ES D0-1	19.2466	lnc-rp11-c9-001
ES D0-2	19.1677	lnc-rp11-c9-001
ES D0-2	19.2531	lnc-rp11-c9-001
ES D0-2	19.3091	lnc-rp11-c9-001
ES D0-3	19.3926	lnc-rp11-c9-001
ES D0-3	19.3441	lnc-rp11-c9-001
ES D0-3	19.3728	lnc-rp11-c9-001
ES D6-1	19.9417	lnc-rp11-c9-001
ES D6-1	19.9678	lnc-rp11-c9-001
ES D6-1	19.8939	lnc-rp11-c9-001
ES D6-2	20.1527	lnc-rp11-c9-001
ES D6-2	20.1631	lnc-rp11-c9-001
ES D6-2	20.1181	lnc-rp11-c9-001
ES D6-3	19.6812	lnc-rp11-c9-001
ES D6-3	19.734	lnc-rp11-c9-001
ES D6-3	19.8286	lnc-rp11-c9-001
ES D12-1	21.5879	lnc-rp11-c9-001
ES D12-1	21.5041	lnc-rp11-c9-001
ES D12-1	21.4619	lnc-rp11-c9-001
ES D12-2	21.4082	lnc-rp11-c9-001
ES D12-2	21.4536	lnc-rp11-c9-001
ES D12-2	21.4004	lnc-rp11-c9-001
ES D12-3	21.5508	lnc-rp11-c9-001
ES D12-3	21.5809	lnc-rp11-c9-001
ES D12-3	21.5875	lnc-rp11-c9-001
ES D12-4	21.4887	lnc-rp11-c9-001
ES D12-4	21.3817	lnc-rp11-c9-001
ES D12-4	21.4567	lnc-rp11-c9-001
ES D18-1	23.4664	lnc-rp11-c9-001
ES D18-1	23.3626	lnc-rp11-c9-001
ES D18-1	23.3696	lnc-rp11-c9-001
ES D18-2	21.4406	lnc-rp11-c9-001
ES D18-2	21.4516	lnc-rp11-c9-001
ES D18-2	21.4081	lnc-rp11-c9-001
ES D18-3	22.205	lnc-rp11-c9-001
ES D18-3	22.1737	lnc-rp11-c9-001
ES D18-3	22.2629	lnc-rp11-c9-001
ES D18-4	20.945	lnc-rp11-c9-001
ES D18-4	20.947	lnc-rp11-c9-001
ES D18-4	21.1061	lnc-rp11-c9-001

## Sheet: h19
sample names	gene name	Cт
ES D0-1	h19	23.5883
ES D0-1	h19	23.6003
ES D0-1	h19	23.5646
ES D0-2	h19	23.2731
ES D0-2	h19	23.2628
ES D0-2	h19	23.2588
ES D0-3	h19	23.2733
ES D0-3	h19	23.1623
ES D0-3	h19	23.1746
ES D6-1	h19	22.0073
ES D6-1	h19	21.9451
ES D6-1	h19	21.9871
ES D6-2	h19	22.2102
ES D6-2	h19	22.188
ES D6-2	h19	22.1217
ES D6-3	h19	21.5581
ES D6-3	h19	21.5046
ES D6-3	h19	21.5299
ES D12-1	h19	20.1964
ES D12-1	h19	20.1994
ES D12-1	h19	20.2164
ES D12-2	h19	20.1925
ES D12-2	h19	20.1494
ES D12-2	h19	20.1871
ES D12-3	h19	17.8869
ES D12-3	h19	17.8661
ES D12-3	h19	17.8193
ES D12-4	h19	17.6724
ES D12-4	h19	17.4839
ES D12-4	h19	17.6353
ES D18-1	h19	31.8119
ES D18-1	h19	31.4823
ES D18-1	h19	31.3474
ES D18-3	h19	31.6367
ES D18-3	h19	31.2871
ES D18-3	h19	32.5275
ES D18-4	h19	26.325
ES D18-4	h19	26.0872
ES D18-4	h19	26.1989

## Sheet: lncRNA NCAM
sample names	gene name	Cт
ES D0-1	lncRNA NACM	29.7575
ES D0-1	lncRNA NACM	29.4362
ES D0-1	lncRNA NACM	29.6217
ES D0-2	lncRNA NACM	29.8438
ES D0-2	lncRNA NACM	29.8277
ES D0-2	lncRNA NACM	29.7562
ES D0-3	lncRNA NACM	29.6486
ES D0-3	lncRNA NACM	29.9516
ES D0-3	lncRNA NACM	30.3266
ES D6-1	lncRNA NACM	22.4896
ES D6-1	lncRNA NACM	22.4225
ES D6-1	lncRNA NACM	22.5245
ES D6-2	lncRNA NACM	22.7158
ES D6-2	lncRNA NACM	22.6437
ES D6-2	lncRNA NACM	22.5943
ES D6-3	lncRNA NACM	22.3274
ES D6-3	lncRNA NACM	22.2825
ES D6-3	lncRNA NACM	22.2947
ES D12-1	lncRNA NACM	23.4711
ES D12-1	lncRNA NACM	23.5037
ES D12-1	lncRNA NACM	23.4431
ES D12-2	lncRNA NACM	23.7035
ES D12-2	lncRNA NACM	23.6703
ES D12-2	lncRNA NACM	23.698
ES D12-3	lncRNA NACM	23.0535
ES D12-3	lncRNA NACM	22.9482
ES D12-3	lncRNA NACM	22.9667
ES D12-4	lncRNA NACM	22.9516
ES D12-4	lncRNA NACM	22.9544
ES D12-4	lncRNA NACM	22.8369
ES D18-1	lncRNA NACM	22.739
ES D18-1	lncRNA NACM	22.7441
ES D18-1	lncRNA NACM	22.8171
ES D18-2	lncRNA NACM	21.3018
ES D18-2	lncRNA NACM	21.2722
ES D18-2	lncRNA NACM	21.3537
ES D18-3	lncRNA NACM	22.2088
ES D18-3	lncRNA NACM	22.3021
ES D18-3	lncRNA NACM	22.1187
